# Supplementary material for: Current Status of a Model System: The Gene Gp-9 and Its Association with Social Organization in Fire Ants
Source: PLoS One. 2009 Nov 6;4(11):e7713. doi: 10.1371/journal.pone.0007713 (PMC2767508; doi:10.1371/journal.pone.0007713)
Supplement: Table S1 — Collection information for 89 S. invicta colonies sampled from College Station, TX in March, 2009. (0.02 MB XLS) [file pone.0007713.s001.xls]

## Sheet: Suppl Table- TX collection info
Site	Geographic coordinates	N
Brazos County Industrial Park	30.6599° N	56
	96.4074° W
St. Joseph’s Physician Associates	30.6078° N	27
	96.2933° W
Westwood Estates	30.6177° N	6
	96.3793° W
N, number of colonies sampled. A single monogyne colony was sampled at the St. Joseph’s Physician Associates site, while the remaining colonies were of the polygyne social form.
